# Supplementary material for: Effects of a Cognitive Stimulation Program in Institutionalized Patients with Dementia
Source: J Pers Med. 2022 Nov 1;12(11):1808. doi: 10.3390/jpm12111808 (PMC9698764; doi:10.3390/jpm12111808)
Supplement: Supplementary file 1 [file jpm-12-01808-s001.zip]

Archive with 1 entries (1 files):
- jpm-1929842-supplementary.pdf
